# Supplementary material for: Non-uniform temporal scaling of developmental processes in the mammalian cortex
Source: Nat Commun. 2023 Sep 23;14:5950. doi: 10.1038/s41467-023-41652-5 (PMC10517946; doi:10.1038/s41467-023-41652-5)
Supplement: Supplementary file 4 — Source Data [file 41467_2023_41652_MOESM4_ESM.xlsx]

## Sheet: Fig1b
Stage	Log2EdURC
20	3
20	2.32193
20	0.956931
21	0.253587
21	0.728745
21	0.357961
21	-0.38117
23	-0.32193
23	0
23	-0.83007
24	-0.60358
24	-0.37332
24	-0.45389
24	-0.28612

## Sheet: Fig1c
Stage	Log2EdUML
20	-1.09516
20	-0.785875
20	-0.401363
21	-0.329012
21	-0.166387
21	-0.124552
21	0.166018
23	0.866733
23	0.163499
23	0.464668

## Sheet: Fig1g
Species	Stage	wmEdU
Mm	18	29.7093
Mm	18	22.6387
Mm	18	28.5542
Mm	18	24.1482
Mm	18	26.7919
Mm	18	23.371
Sc	18	30.6045
Sc	18	20.9948
Sc	18	31.9158
Sc	18	27.6856
Mm	19	30.0874
Mm	19	30.3381
Mm	19	25.6698
Mm	19	33.1356
Mm	19	34.4197
Mm	19	27.6437
Sc	19	32.625
Sc	19	31.0807
Sc	19	32.1088
Sc	19	27.1371
Sc	19	28.6889
Mm	20	48.1694
Mm	20	51.7423
Mm	20	50.0767
Mm	20	52.0975
Mm	20	50.4513
Mm	20	45.7615
Sc	20	43.0994
Sc	20	46.4837
Sc	20	46.7491
Sc	20	45.395
Mm	21	63.1254
Mm	21	66.9131
Mm	21	65.2706
Mm	21	70.0814
Mm	21	63.3934
Mm	21	60.3615
Sc	21	54.1875
Sc	21	61.4287
Sc	21	58.6684
Sc	21	64.9391
Sc	21	65.1156
Sc	21	55.1507
Mm	22	71.9488
Mm	22	75.5636
Mm	22	78.376
Mm	22	74.2025
Mm	22	75.0632
Mm	22	78.124
Sc	22	68.1148
Sc	22	67.1666
Sc	22	68.6596
Mm	23	79.4413
Mm	23	81.3744
Mm	23	83.5323
Mm	23	83.8354
Mm	23	81.4542
Mm	23	82.1484
Sc	23	79.6047
Sc	23	75.9006
Sc	23	73.7373
Sc	23	73.5489
Sc	23	71.952
Mm	24	85.9063
Mm	24	83.9852
Mm	24	86.1111
Mm	24	82.0907
Mm	24	83.5263
Mm	24	81.6545
Sc	24	78.8863
Sc	24	81.7702
Sc	24	82.6173
Sc	24	80.5699
Mm	25	68.5185
Mm	25	57.0622
Mm	25	33.9781
Mm	25	34.8034
Mm	25	24.8698
Mm	25	19.5991
Sc	25	10.8555
Sc	25	37.1147
Sc	25	7.70753

## Sheet: Fig1h
Species	Stage	Log2ULDL
Mm	18	-5.55459
Mm	18	-4.16993
Mm	18	-3.32193
Mm	18	-4.64386
Mm	18	-3.70044
Mm	18	-3
Sc	18	-4
Sc	18	-1.58496
Sc	18	-2.80735
Sc	18	-2.58496
Mm	19	-5.04439
Mm	19	-4.85798
Mm	19	-3.22239
Mm	19	-3.16993
Mm	19	-3.48543
Mm	19	-5.32193
Sc	19	-1.58496
Sc	19	-2.41504
Sc	19	-3
Sc	19	-1.58496
Sc	19	-3.80735
Mm	20	-1.18194
Mm	20	-0.960107
Mm	20	-1.02857
Mm	20	-0.941372
Mm	20	-0.807355
Mm	20	-1.82852
Sc	20	-2.32193
Sc	20	-1.41504
Sc	20	-1.32193
Sc	20	-0.884523
Mm	21	0.0484985
Mm	21	0.766801
Mm	21	0.247093
Mm	21	0.938599
Mm	21	-0.0248747
Mm	21	-0.14274
Sc	21	-0.716207
Sc	21	-0.0780025
Sc	21	-0.351472
Sc	21	0.874469
Sc	21	0.472068
Sc	21	-0.77259
Mm	22	4
Mm	22	2.7829
Mm	22	3.60666
Mm	22	3.44057
Mm	22	3.87447
Mm	22	3.47131
Sc	22	0.788496
Sc	22	0.561879
Sc	22	1.28011
Mm	23	3.36075
Mm	23	5.80735
Mm	23	5.02975
Mm	23	4.92283
Mm	23	6.18982
Mm	23	5.39232
Sc	23	3.25873
Sc	23	1.27302
Sc	23	2.70044
Sc	23	2.974
Sc	23	1.82597
Mm	24	5.58496
Mm	24	3.42626
Mm	24	3.1375
Mm	24	2.51785
Mm	24	2.75489
Mm	24	2.73697
Sc	24	2.07039
Sc	24	2.19265
Sc	24	3.32193
Sc	24	2.152
Mm	25	1.58496
Mm	25	1.12553
Mm	25	1
Mm	25	0.754888
Mm	25	0.947533
Mm	25	-0.341037
Sc	25	0
Sc	25	1.11548
Sc	25	0

## Sheet: Fig1i
Species	Stage	EdUDensity
Mm	18	4.94367
Mm	18	1.97994
Mm	18	1.12802
Mm	18	2.76735
Mm	18	1.78073
Mm	18	1.48251
Sc	18	6.91452
Sc	18	1.72101
Sc	18	2.92715
Sc	18	3.30216
Mm	19	3.4083
Mm	19	3.05229
Mm	19	4.34395
Mm	19	2.1427
Mm	19	5.8685
Mm	19	4.08788
Sc	19	3.69349
Sc	19	7.93475
Sc	19	4.28523
Sc	19	2.38435
Sc	19	4.96272
Mm	20	30.1268
Mm	20	32.0068
Mm	20	31.1193
Mm	20	35.4542
Mm	20	41.1745
Mm	20	27.0832
Sc	20	14.9465
Sc	20	14.9542
Sc	20	15.7973
Sc	20	14.1191
Mm	21	22.1213
Mm	21	19.5035
Mm	21	23.1711
Mm	21	29.8289
Mm	21	28.3452
Mm	21	26.5462
Sc	21	14.9134
Sc	21	15.3219
Sc	21	23.2475
Sc	21	26.2406
Sc	21	30.0897
Sc	21	27.5667
Mm	22	15.3855
Mm	22	14.0777
Mm	22	15.1918
Mm	22	20.3773
Mm	22	17.4268
Mm	22	16.0083
Sc	22	22.9871
Sc	22	20.1027
Sc	22	20.651
Mm	23	12.7929
Mm	23	11.6879
Mm	23	12.3908
Mm	23	10.0266
Mm	23	8.92254
Mm	23	11.6771
Sc	23	32.3334
Sc	23	17.028
Sc	23	23.5911
Sc	23	27.7847
Sc	23	24.4515
Mm	24	6.11148
Mm	24	7.80843
Mm	24	6.15401
Mm	24	11.8565
Mm	24	11.935
Mm	24	11.5473
Sc	24	26.4399
Sc	24	20.8381
Sc	24	20.6944
Sc	24	26.7718
Mm	25	9.49555
Mm	25	6.70463
Mm	25	6.95532
Mm	25	8.19141
Mm	25	8.46746
Mm	25	7.48351
Sc	25	18.0224
Sc	25	10.7535
Sc	25	7.17254

## Sheet: Fig1l
Species	Width
Ms	1205.07
Ms	1153.41
Ms	1191
Ms	1219.71
Ms	1173.85
FTD	942.651
FTD	943.8
FTD	917.965
FTD	913.5
FTD	888.469

## Sheet: Fig.1m
Species	Layer	Cortex	Perc_Ctx	Prop_Ctx
Ms	IZ	1	17.0564	0.170564
Ms	IZ	2	11.3293	0.113293
Ms	IZ	3	13.8958	0.138958
Ms	IZ	4	13.2956	0.132956
Ms	IZ	5	16.7805	0.167805
Ms	L6	1	19.2572	0.192572
Ms	L6	2	16.6707	0.166707
Ms	L6	3	16.4228	0.164228
Ms	L6	4	16.7157	0.167157
Ms	L6	5	17.7924	0.177924
Ms	L5	1	19.3947	0.193947
Ms	L5	2	20.2634	0.202634
Ms	L5	3	20.4589	0.204589
Ms	L5	4	19.9774	0.199774
Ms	L5	5	18.6398	0.186398
Ms	L24	1	34.1128	0.341128
Ms	L24	2	40.6707	0.406707
Ms	L24	3	37.4385	0.374385
Ms	L24	4	37.5085	0.375085
Ms	L24	5	34.7376	0.347376
Ms	MZ	1	10.1788	0.101788
Ms	MZ	2	11.0658	0.110658
Ms	MZ	3	11.784	0.11784
Ms	MZ	4	12.5029	0.125029
Ms	MZ	5	12.0497	0.120497
FTD	IZ	6	8.56128	0.0856128
FTD	IZ	7	7.56018	0.0756018
FTD	IZ	8	19.1036	0.191036
FTD	IZ	9	20.6124	0.206124
FTD	IZ	10	19.5274	0.195274
FTD	L6	6	10.7851	0.107851
FTD	L6	7	10.889	0.10889
FTD	L6	8	12.5196	0.125196
FTD	L6	9	15.4842	0.154842
FTD	L6	10	11.9402	0.119402
FTD	L5	6	19.1083	0.191083
FTD	L5	7	20.0218	0.200218
FTD	L5	8	13.6031	0.136031
FTD	L5	9	15.1213	0.151213
FTD	L5	10	13.5573	0.135573
FTD	L24	6	46.071	0.46071
FTD	L24	7	50.3471	0.503471
FTD	L24	8	42.1335	0.421335
FTD	L24	9	35.8071	0.358071
FTD	L24	10	39.4278	0.394278
FTD	MZ	6	15.4742	0.154742
FTD	MZ	7	11.1819	0.111819
FTD	MZ	8	12.6401	0.126401
FTD	MZ	9	12.975	0.12975
FTD	MZ	10	15.5473	0.155473

## Sheet: Fig.1n
Species	Layer	Cortex	Density
Ms	IZ	1	0.007747
Ms	IZ	2	0.00832555
Ms	IZ	3	0.0128484
Ms	IZ	4	0.00908714
Ms	IZ	5	0.00918843
Ms	L6	1	0.00865159
Ms	L6	2	0.00930997
Ms	L6	3	0.0104163
Ms	L6	4	0.00848912
Ms	L6	5	0.00871318
Ms	L5	1	0.00575505
Ms	L5	2	0.00732076
Ms	L5	3	0.00665664
Ms	L5	4	0.00633192
Ms	L5	5	0.00745824
Ms	L24	1	0.00798757
Ms	L24	2	0.00767437
Ms	L24	3	0.00856177
Ms	L24	4	0.00834463
Ms	L24	5	0.00805252
Ms	MZ	1	0.00532157
Ms	MZ	2	0.00317704
Ms	MZ	3	0.00394628
Ms	MZ	4	0.00434524
Ms	MZ	5	0.00412544
FTD	IZ	6	0.00502458
FTD	IZ	7	0.00693049
FTD	IZ	8	0.00541423
FTD	IZ	9	0.00493739
FTD	IZ	10	0.00450346
FTD	L6	6	0.00690698
FTD	L6	7	0.00731397
FTD	L6	8	0.00834756
FTD	L6	9	0.00685228
FTD	L6	10	0.00764479
FTD	L5	6	0.00571038
FTD	L5	7	0.00601894
FTD	L5	8	0.00776188
FTD	L5	9	0.00751792
FTD	L5	10	0.00673296
FTD	L24	6	0.00701419
FTD	L24	7	0.00686855
FTD	L24	8	0.0081828
FTD	L24	9	0.00813355
FTD	L24	10	0.00739711
FTD	MZ	6	0.00169506
FTD	MZ	7	0.00196802
FTD	MZ	8	0.00196045
FTD	MZ	9	0.00425558
FTD	MZ	10	0.00451075

## Sheet: Fig2b
Species	Stage	Layer	Leading_edge_perc_cortex
Mm	21	DL	73.3332
Mm	21	DL	70.8977
Mm	21	DL	63.8912
Mm	21	DL	70.6751
Mm	21	DL	71.0879
Sc	21	DL	88.223
Sc	21	DL	89.1198
Sc	21	DL	87.8991
Sc	21	DL	71.5092
Sc	21	DL	72.6296
Sc	21	DL	85.1192
Sc	21	DL	85.1344
Sc	21	DL	87.4163
Sc	21	DL	92.1554
Sc	21	DL	77.0144
Sc	21	DL	93.8662
Sc	21	DL	87.8226
Sc	21	DL	92.3104
Sc	21	DL	90.7601
Sc	21	DL	92.0026
Sc	21	DL	90.7453
Sc	21	DL	92.2222
Sc	21	DL	92.2703
Sc	21	DL	89.8193
Sc	21	DL	87.3734
Mm	22	DL	89.8328
Mm	22	DL	84.6845
Mm	22	DL	82.0318
Mm	22	DL	86.9783
Mm	22	DL	85.7169
Sc	22	DL	90.5722
Sc	22	DL	90.5937
Sc	22	DL	89.5192
Sc	22	DL	91.2983
Sc	22	DL	88.9678
Sc	22	DL	96.2924
Sc	22	DL	93.6623
Sc	22	DL	87.6305
Sc	22	DL	86.1298
Sc	22	DL	85.857
Sc	22	DL	90.0964
Sc	22	DL	90.8035
Sc	22	DL	90.6992
Mm	23	DL	89.8104
Mm	23	DL	88.8593
Mm	23	DL	83.8284
Mm	23	DL	85.7949
Mm	23	DL	93.3825
Mm	23	DL	91.3529
Mm	23	DL	87.6264
Mm	23	DL	87.2191
Mm	23	DL	90.0971
Sc	23	DL	89.7286
Sc	23	DL	87.3877
Sc	23	DL	90.4398
Mm	24	DL	92.1839
Mm	24	DL	92.4546
Mm	24	DL	94.1846
Sc	24	DL	83.34
Sc	24	DL	85.0911
Sc	24	DL	89.7898
Mm	26	DL	91.6514
Mm	26	DL	93.1907
Mm	26	DL	85.4119
Sc	26	DL	83.3492
Sc	26	DL	85.0389
Sc	26	DL	72.2171

## Sheet: Fig2d
Species	Stage	Layer	Leading_edge_perc_cortex
Mm	24	UL	33.9887
Mm	24	UL	27.4742
Mm	24	UL	35.6343
Mm	24	UL	37.1971
Mm	24	UL	40.5328
Mm	24	UL	35.0605
Mm	24	UL	39.0504
Mm	24	UL	34.646
Mm	24	UL	31.6661
Sc	24	UL	42.3586
Sc	24	UL	46.6259
Sc	24	UL	45.1509
Sc	24	UL	44.1176
Sc	24	UL	79.7679
Sc	24	UL	76.0358
Sc	24	UL	80.3299
Mm	25	UL	45.1898
Mm	25	UL	37.5111
Mm	25	UL	33.0494
Mm	25	UL	37.3722
Mm	25	UL	42.9046
Mm	25	UL	37.9913
Mm	25	UL	29.085
Mm	25	UL	52.0586
Sc	25	UL	83.3594
Sc	25	UL	86.9806
Sc	25	UL	94.2167
Sc	25	UL	83.5929
Sc	25	UL	92.7146
Sc	25	UL	91.9823
Sc	25	UL	92.2572
Sc	25	UL	89.046
Sc	25	UL	93.6543
Mm	26	UL	70.6559
Mm	26	UL	62.9934
Mm	26	UL	70.4864
Mm	26	UL	87.8376
Mm	26	UL	73.1158
Sc	26	UL	87.4531
Sc	26	UL	89.8067
Sc	26	UL	86.8012
Sc	26	UL	89.0245
Mm	27	UL	90.8074
Mm	27	UL	90.8351
Mm	27	UL	88.9703
Mm	27	UL	90.7484
Sc	27	UL	90.344
Sc	27	UL	80.4079
Sc	27	UL	75.0622
Sc	27	UL	88.3195
Sc	27	UL	82.0703
Mm	28	UL	90.3435
Mm	28	UL	89.3388
Mm	28	UL	87.918
Mm	28	UL	80.4526
Sc	28	UL	85.7119
Sc	28	UL	87.1457
Sc	28	UL	83.0661
Sc	28	UL	86.4868
Sc	28	UL	81.7272
Sc	28	UL	81.7116
Sc	28	UL	84.156

[truncated: 93 more sheets: Fig2e_S21, Fig2e_S21_ILR, Fig2e_S22, Fig2e_S22_ILR, Fig2e_S23, Fig2e_S23_ILR, Fig2e_S24, Fig2e_S24_ILR, Fig2e_S26, Fig2e_S26_ILR, Fig2f_S24, Fig2f_S24_ILR, Fig2f_S25, Fig2f_S25_ILR, Fig2f_S26, Fig2f_S26_ILR, Fig2f_S27, Fig2f_S27_ILR, Fig2f_S28, Fig2f_S28_ILR …]
